# Supplementary material for: Effect of Culture Supernatant of Clostridium butyricum TO-A on Human DNA-Repair-Factor-Encoding Gene Promoters
Source: Int J Mol Sci. 2024 Nov 12;25(22):12151. doi: 10.3390/ijms252212151 (PMC11594347; doi:10.3390/ijms252212151)
Supplement: Supplementary file 1 [file ijms-25-12151-s001.zip]

Archive with 4 entries (4 files):
- Supplementary Materials/Supplementary Figure 1.pptx
- Supplementary Materials/Table S1.xlsx
- Supplementary Materials/Table S2.xlsx
- Supplementary Materials/Table S3.xlsx
