# Supplementary material for: Effect of Culture Supernatant of Clostridium butyricum TO-A on Human DNA-Repair-Factor-Encoding Gene Promoters
Source: Int J Mol Sci. 2024 Nov 12;25(22):12151. doi: 10.3390/ijms252212151 (PMC11594347; doi:10.3390/ijms252212151)
Supplement: Supplementary file 1 [file ijms-25-12151-s001.zip › Supplementary Materials/Table S1.xlsx]

## Sheet: suppl. Table 1
	Plasmid		mean+SD	fold		Plasmid		mean+SD	fold		Plasmid		mean+SD	fold		Plasmid		mean+SD	fold
	pGL4.10[luc2]	BS-	0.765+0.383	2.162		pGL4.10[luc2]	EF-	0.20+0.374	ー		pGL4.10[luc2]	CB-	0.978+0.757	1.274		pGL4.10[luc2]	BA-	0.077+0.716	―
		BS+	1.655+2.519				EF+	-				CB+	1.246+2.293				BA+	0.000+1.114
	pGL4-PIF1	BS-	5.832+2.701	0.99		pGL4-PIF1	EF-	5.160+0.932	0.578		pGL4-PIF1	CB-	13.32+4.322	2.912		pGL4-PIF1	BA-	20.73+10.96	0.26
		BS+	5.773+7.115				EF+	2.891+1.709				CB+	38.78+13.84				BA+	5.400+1.840
	pGL4-D6	BS-	2.746+2.334	0.075		pGL4-D6	EF-	4.570+2.661	1.222		pGL4-D6	CB-	4.710+2.431	9.258		pGL4-D6	BA-	8.412+5.937	―
		BS+	0.205+0.787				EF+	5.585+0.589				CB+	43.60+21.25				BA+	0.000+10.47
	pGL4-HDHB	BS-	4.223+1.277	0.62		pGL4-HDHB	EF-	3.690+1.541	0.73		pGL4-HDHB	CB-	6.797+2.110	5.587		pGL4-HDHB	BA-	7.219+1.989	0.825
		BS+	2.617+1.331				EF+	2.693+0.545				CB+	37.98+27.01				BA+	5.959+1.229
	pGL4-ATM	BS-	13.54+4.310	0.97		pGL4-ATM	EF-	11.62+2.605	1.487		pGL4-ATM	CB-	38.14+8.269	4.145		pGL4-ATM	BA-	27.63+8.728	0.601
		BS+	13.13+8.059				EF+	17.28+9.818				CB+	158.1+67.44				BA+	16.60+5.338
	pGL4-ATR	BS-	12.28+4.753	1.423		pGL4-ATR	EF-	25.19+13.26	1.116		pGL4-ATR	CB-	50.79+29.08	1.749		pGL4-ATR	BA-	60.02+39.63	0.315
		BS+	17.47+6.136				EF+	28.13+2.098				CB+	88.84+34.46				BA+	18.89+5.629
	pGL4-p21	BS-	0.467+0.491	0.531		pGL4-p21	EF-	0.370+0.568	ー		pGL4-p21	CB-	2.322+0.711	1.167		pGL4-p21	BA-	0.025+0.587	―
		BS+	0.248+0.241				EF+	-				CB+	2.710+2.874				BA+	0.000+0.329
	pGL4-RB1	BS-	16.74+4.247	0.82		pGL4-RB1	EF-	21.20+3.131	0.95		pGL4-RB1	CB-	29.64+10.65	5.551		pGL4-RB1	BA-	16.98+6.621	0.683
		BS+	13.73+5.523				EF+	20.15+4.870				CB+	164.6+56.44				BA+	11.59+2.188
	pGL4-BLM	BS-	10.41+1.501	0.704		pGL4-BLM	EF-	12.55+0.709	0.608		pGL4-BLM	CB-	28.93+14.00	2.042		pGL4-BLM	BA-	42.25+7.308	0.301
		BS+	5.804+0.385				EF+	7.625+1.267				CB+	59.07+28.43				BA+	12.72+2.347
	pGL4-WRN	BS-	44.23+19.70	1.11		pGL4-WRN	EF-	33.10+16.30	0.834		pGL4-WRN	CB-	77.71+18.05	1.289		pGL4-WRN	BA-	96.67+52.05	0.47
		BS+	49.10+10.43				EF+	27.59+3.491				CB+	100.2+6.522				BA+	45.46+19.40
	pGL4-BRCA1	BS-	20.59+0.757	1.971		pGL4-BRCA1	EF-	28.06+18.89	0.895		pGL4-BRCA1	CB-	36.98+7.764	1.236		pGL4-BRCA1	BA-	51.97521.95	0.612
		BS+	40.61+6.701				EF+	25.11+8.190				CB+	45.72+25.32				BA+	31.82+10.33
	pGL4-PARP1	BS-	11.72+3.109	0.805		pGL4-PARP1	EF-	11.39+2.205	1.433		pGL4-PARP1	CB-	28.54+6.345	2.866		pGL4-PARP1	BA-	69.64+80.25	0.147
		BS+	9.438+3.323				EF+	16.32+2.527				CB+	81.79+21.66				BA+	10.21+.56
	pGL4-E2F4	BS-	163.0+37.47	1.23		pGL4-E2F4	EF-	159.4+1.343	1.179		pGL4-E2F4	CB-	172.2+33.19	0.918		pGL4-E2F4	BA-	354.7+121.9	0.501
		BS+	200.4+35.54				EF+	188.0+21.61				CB+	158.1+93.80				BA+	177.7+87.48
	pGL4-TP53	BS-	18.77+5.694	0.651		pGL4-TP53	EF-	29.22+4.755	0.804		pGL4-TP53	CB-	27.24+5.059	1.412		pGL4-TP53	BA-	55.47+36.38	0.433
		BS+	12.22+9.352				EF+	23.49+5.913				CB+	38.47+8.557				BA+	24.03+10.14
	pGL4-TERT	BS-	50.98+26.60	0.737		pGL4-TERT	EF-	63.86+3.399	0.724		pGL4-TERT	CB-	170.0+69.93	0.541		pGL4-TERT	BA-	254.0+98.50	0.118
		BS+	37.58+30.17				EF+	46.22+13.34				CB+	91.89+13.58				BA+	30.07+5.963
														2～5 folds
														over 5 folds
