# Supplementary material for: Effect of Culture Supernatant of Clostridium butyricum TO-A on Human DNA-Repair-Factor-Encoding Gene Promoters
Source: Int J Mol Sci. 2024 Nov 12;25(22):12151. doi: 10.3390/ijms252212151 (PMC11594347; doi:10.3390/ijms252212151)
Supplement: Supplementary file 1 [file ijms-25-12151-s001.zip › Supplementary Materials/Table S2.xlsx]

## Sheet: suppl. Table 2
	Plasmid	1.25mM	mean+SD	fold		Plasmid	2.5mM	mean+SD	fold		Plasmid	5mM	mean+SD	fold
	pGL4.10[luc2]	But-	2.48+0.78	2.15		pGL4.10[luc2]	But-	2.48+0.78	1.68		pGL4.10[luc2]	But-	2.48+0.78	2.05
		But+	5.33+1.06				But+	4.17+2.05				But+	5.09
	pGL4-PIF1	But-	4314.8+157.4	1.67		pGL4-PIF1	But-	4314.8+157.4	5.85		pGL4-PIF1	But-	4314.8+157.4	0.929
		But+	7216.3+1150.4				But+	25270+5281.1				But+	4007.1+843.2
	pGL4-D6	But-	452.4+118.9	2.27		pGL4-D6	But-	452.4+118.9	1.61		pGL4-D6	But-	452.4+118.9	4.99
		But+	1027.8+194.9				But+	729.7+184.7				But+	2257.8+1255.9
	pGL4-HDHB	But-	694.8+125.2	0.694		pGL4-HDHB	But-	694.8+125.2	1.04		pGL4-HDHB	But-	694.8+125.2	2.01
		But+	482.5+48.69				But+	725.2+100.3				But+	1394.6+214.9
	pGL4-ATM	But-	655.2+123.6	2.98		pGL4-ATM	But-	655.2+123.6	5.25		pGL4-ATM	But-	655.2+123.6	14.41
		But+	1952.4+154.9				But+	3441.8+773.1				But+	9443.4+3786.1
	pGL4-ATR	But-	1031.9+44.63	2.44		pGL4-ATR	But-	1031.9+44.63	6.21		pGL4-ATR	But-	1031.9+44.63	10.6
		But+	2515.8+363.8				But+	6411.8+248.4				But+	10934+1344.5
	pGL4-p21	But-	86.78+21.67	1.23		pGL4-p21	But-	86.78+21.67	4.91		pGL4-p21	But-	86.78+21.67	2.74
		But+	106.62+18.85				But+	426.6+24.54				But+	237.7+43.97
	pGL4-RB1	But-	704.94+108.8	2.36		pGL4-RB1	But-	704.94+108.8	7.89		pGL4-RB1	But-	704.94+108.8	28
		But+	1665.0+132.62				But+	5559.7+996.8				But+	19731+6285.8
	pGL4-BLM	But-	1006.5+112.53	1.54		pGL4-BLM	But-	1006.5+112.53	3.67		pGL4-BLM	But-	1006.5+112.53	10.61
		But+	1554.1+72.75				But+	3690.2+460.4				But+	10676+1705.4
	pGL4-WRN	But-	1881	2.25		pGL4-WRN	But-	1881	3.46		pGL4-WRN	But-	1881	5.55
		But+	4224.3+105.5				But+	6501.9+1159.8				But+	10437+2903.6
	pGL4-BRCA1	But-	1309.8+122.0	1.66		pGL4-BRCA1	But-	1309.8+122.0	2.45		pGL4-BRCA1	But-	1309.8+122.0	5.74
		But+	2168.8+17.20				But+	3205.1+27.71				But+	7518.6+2647.5
	pGL4-PARP1	But-	935.8+8.29	2.18		pGL4-PARP1	But-	935.8+8.29	6.36		pGL4-PARP1	But-	935.8+8.29	23.1
		But+	2044.1+168.1				But+	5948.5+1871.2				But+	21595+8630.9
	pGL4-E2F4	But-	7427.4+655.3	1.65		pGL4-E2F4	But-	7427.4+655.3	2.88		pGL4-E2F4	But-	7427.4+655.3	4.13
		But+	12248+1801.8				But+	21395+8789.0				But+	30689+4824.6
	pGL4-TP53	But-	2380.8+1228.0	0.298		pGL4-TP53	But-	2380.8+1228.0	0.819		pGL4-TP53	But-	2380.8+1228.0	1.59
		But+	709.89+230.21				But+	1951.0+32.82				But+	3776.2+96.51
	pGL4-TERT	But-	2171.1+349.5	1.19		pGL4-TERT	But-	2171.1+349.5	2.03		pGL4-TERT	But-	2171.1+349.5	4.26
		But+	2593.2+325.54				But+	4417.8+848.4				But+	9251.7+3030.1
				2～5 folds					2～5 folds					2～5 folds
				5～10 folds					5～10 folds					5～10 folds
				over 10 folds					over 10 folds					over 10 folds
