# Supplementary material for: Effect of Culture Supernatant of Clostridium butyricum TO-A on Human DNA-Repair-Factor-Encoding Gene Promoters
Source: Int J Mol Sci. 2024 Nov 12;25(22):12151. doi: 10.3390/ijms252212151 (PMC11594347; doi:10.3390/ijms252212151)
Supplement: Supplementary file 1 [file ijms-25-12151-s001.zip › Supplementary Materials/Table S3.xlsx]

## Sheet: suppl. Table 3
Supplementary Table 3 Up- and down-regulated genes after addition of CBCS
Time after But treatment (h)	8	24	48
Up-regulated genes	4248	4397	4719
Down-regurated genes	2421	2330	1922
